# Supplementary material for: Bone marrow involvement identifies a subgroup of advanced Ewing sarcoma patients with fatal outcome irrespective of therapy in contrast to curable patients with multiple bone metastases but unaffected marrow
Source: Oncotarget. 2016 Jul 29;7(43):70959–68. doi: 10.18632/oncotarget.10938 (PMC5342601; doi:10.18632/oncotarget.10938)
Supplement: Supplementary file 2 [file oncotarget-07-70959-s002.xlsx]

## Sheet: Blatt1
					Patient #	Gender	Date of Diagnosis	Age at Diagnosis	Age at Diagnosis Prompting MetaEICESS Admission	Age at Allo-SCT	Translocation Type	Primary at Diagnosis	Reason for Treatment with MetaEICESS 2004 Protocol	Date of 1st protocol auto-SCT after HDC	Date of 2st protocol auto-SCT after HDC	Date of protocol allo-SCT	HLA match
				MetaEICESS 2007	1	m	2009-04-01	15	15	16	EWS-FLI1 (type 1)	multifocal	multifocal disease	2009-09-01	October 2009	January 2010	haploidentical (mother)
					2	m	2009-02-01	15	15	16	EWS-FLI1 (type 1)	multifocal	multifocal disease	2009-08-01	October 2009	March 2010	haploidentical; class I matched (father)
					3	m	Oct 07	10	11	12	EWS-FLI1 (type 2)	2nd rip right	early relapse	July 2009	2009-09-01	2009-11-01	haploidentical (father)
					4	f	June 09	17	17	18	EWS-FLI1 (type 2)	multifocal	multifocal disease	October 2009	2009-11-01	May 2010	HLA identical match (brother)
					5	m	2011-08-01	8	8	8	EWS-FLI1 (type 1)	multifocal	multifocal disease	2012-09-01	2013-09-01	March 2013	9/10 match (sister)
					6	m	2012-01-01	17	17	18	EWS-FLI1 (type 1)	multifocal	multifocal disease	June 2012	2012-08-01	2012-11-01	haploidentical (mother)
					7	m	2013-04-01	11	12	13	EWS-FLI1 (type 1)	femur right	early relapse	October 2014	2014-11-01	January 2015	haploidentical (mother)
				MetaEICESS 1992	8	f	1994-09-01	6	6	n.a.	n.a.	multifocal	multifocal disease	n.a.	n.a.	n.a.	n.a.
					9	f	Oct 95	17	17	n.a.	n.a.	multifocal	multifocal disease	n.a.	n.a.	n.a.	n.a.
					10	m	1995-11-01	14	14	n.a.	n.a.	multifocal	multifocal disease	n.a.	n.a.	n.a.	n.a.
					11	f	1997-02-01	22	22	n.a.	n.a.	multifocal	multifocal disease	n.a.	n.a.	n.a.	n.a.
					12	f	Mar 97	16	16	n.a.	n.a.	multifocal	multifocal disease	n.a.	n.a.	n.a.	n.a.
					13	f	Dec 95	15	15	n.a.	n.a.	multifocal	multifocal disease	n.a.	n.a.	n.a.	n.a.
					14	m	Mar 94	14	14	n.a.	n.a.	multifocal	multifocal disease	n.a.	n.a.	n.a.	n.a.
					15	m	1996-11-01	27	27	n.a.	n.a.	multifocal	multifocal disease	n.a.	n.a.	n.a.	n.a.
					16	m	May 96	32	32	n.a.	n.a.	multifocal	multifocal disease	n.a.	n.a.	n.a.	n.a.
					17	f	1992-11-01	16	16	n.a.	n.a.	multifocal	multifocal disease	n.a.	n.a.	n.a.	n.a.
					18	m	1993-01-01	13	13	n.a.	n.a.	multifocal	multifocal disease	n.a.	n.a.	n.a.	n.a.
				Abbreviations: ES, Ewing sarcoma; HDC, high-dose chemotherapy; auto-SCT, autologous stem cell transplantation; allogeneic stem cell transplantation allogeneic stem cell transplantation; BM, bone marrow; PB, peripheral blood.
