# Supplementary material for: Bone marrow involvement identifies a subgroup of advanced Ewing sarcoma patients with fatal outcome irrespective of therapy in contrast to curable patients with multiple bone metastases but unaffected marrow
Source: Oncotarget. 2016 Jul 29;7(43):70959–68. doi: 10.18632/oncotarget.10938 (PMC5342601; doi:10.18632/oncotarget.10938)
Supplement: Supplementary file 3 [file oncotarget-07-70959-s003.xlsx]

## Sheet: Blatt1
			Patient #	Bone marrow involvement at Diagnosis	Number of primary lesions	Acute GvHD after Allo-SCT	Chronic GvHD after Allo-SCT	Rescue Chemotherapy after relapse	Hyperthermia prior to DLI for relapse	DLI for Relapse/Progression after Allo-SCT (CD3+ per kg/BW)	Acute GvHD after DLI	Disease-free Survival after Allo-SCT (months)	Overall Survival after Allo-SCT (months)	Disease-free Survival after Diagnosis prompting (Meta)EICESS Admission (months)	Status at last Follow-up
		MetaEICESS 2007	1	yes	3	Stage I (skin)	None	Yes	Yes	Five times; 2.5, 5, 10, 25, and 100x104	none	13 (relapse)	24	22	DOD
			2	yes	>5	None	None	Yes	Yes	Seven times; 2.5, 5, 10, 25, 100, 500 and 1000x104	none	16 (relapse)	49	28	DOD
			3	no	>5	Stage I (skin)	Extensive	n.a.	n.a.	n.a.	n.a.	64 (CR)	64	73	Alive in CR
			4	yes	1	None	n.a.	No	No	Twice; 10x104 and 100x104	none	0 (never in CR)	5	16	DOD
			5	no	>5	None	None	n.a.	No	none	n.a.	21 (CR)	21	34	Alive in CR
			6	no	>5	Stage I (skin)	None	n.a.	n.a.	none	n.a.	28 (CR)	28	37	Alive in CR
			7	no	1	None	n.a.	n.a.	n.a.	n.a.	n.a. (censored on d 30)	1 (CR)	1	11	Alive in CR
		MetaEICESS 1992	8	no	4	n.a.	n.a.	n.a.	n.a.	n.a.	n.a.	n.a.	n.a.	245	Alive in CR
			9	no	>5	n.a.	n.a.	n.a.	n.a.	n.a.	n.a.	n.a.	n.a.	232	Alive in CR
			10	no	3	n.a.	n.a.	n.a.	n.a.	n.a.	n.a.	n.a.	n.a.	231	Alive in CR
			11	yes	5	n.a.	n.a.	n.a.	n.a.	n.a.	n.a.	n.a.	n.a.	14	DOD
			12	yes	5	n.a.	n.a.	n.a.	n.a.	n.a.	n.a.	n.a.	n.a.	16	DOD
			13	no	5	n.a.	n.a.	n.a.	n.a.	n.a.	n.a.	n.a.	n.a.	17	DOD
			14	no	5	n.a.	n.a.	n.a.	n.a.	n.a.	n.a.	n.a.	n.a.	6	DOC (bacterial sepsis)
			15	no	>5	n.a.	n.a.	n.a.	n.a.	n.a.	n.a.	n.a.	n.a.	89	DOD
			16	no	>5	n.a.	n.a.	n.a.	n.a.	n.a.	n.a.	n.a.	n.a.	15	DOD
			17	no	>5	n.a.	n.a.	n.a.	n.a.	n.a.	n.a.	n.a.	n.a.	40	DOC (secondary malignancy)
			18	yes	>5	n.a.	n.a.	n.a.	n.a.	n.a.	n.a.	n.a.	n.a.	78	DOC (secondary malignancy)
		EICESS 1992	19	no	>5	n.a.	n.a.	n.a.	n.a.	n.a.	n.a.	n.a.	n.a.	10	DOD
			20	no	>5	n.a.	n.a.	n.a.	n.a.	n.a.	n.a.	n.a.	n.a.	264	Alive in CR
			21	yes	>5	n.a.	n.a.	n.a.	n.a.	n.a.	n.a.	n.a.	n.a.	42	DOD
			22	no		n.a.	n.a.	n.a.	n.a.	n.a.	n.a.	n.a.	n.a.	251	Alive in CR
			23	no		n.a.	n.a.	n.a.	n.a.	n.a.	n.a.	n.a.	n.a.	132	DOD
			24	no	>5	n.a.	n.a.	n.a.	n.a.	n.a.	n.a.	n.a.	n.a.	13	DOD
			25	yes	>5	n.a.	n.a.	n.a.	n.a.	n.a.	n.a.	n.a.	n.a.	8	DOD
			26	no	>5	n.a.	n.a.	n.a.	n.a.	n.a.	n.a.	n.a.	n.a.	50	DOC (secondary malignancy)
			27	no		n.a.	n.a.	n.a.	n.a.	n.a.	n.a.	n.a.	n.a.	26	DOD
			28	yes	>5	n.a.	n.a.	n.a.	n.a.	n.a.	n.a.	n.a.	n.a.	12	DOD
			29	no	>5	n.a.	n.a.	n.a.	n.a.	n.a.	n.a.	n.a.	n.a.	8	DOD
			30	no	>5	n.a.	n.a.	n.a.	n.a.	n.a.	n.a.	n.a.	n.a.	7	DOD
			31	no	5	n.a.	n.a.	n.a.	n.a.	n.a.	n.a.	n.a.	n.a.	12	DOD
			32	no	>5	n.a.	n.a.	n.a.	n.a.	n.a.	n.a.	n.a.	n.a.	35	DOD
			33	no	>5	n.a.	n.a.	n.a.	n.a.	n.a.	n.a.	n.a.	n.a.	12	DOC (bacterial sepsis)
			34	no	>5	n.a.	n.a.	n.a.	n.a.	n.a.	n.a.	n.a.	n.a.	9	DOD
			35	no	>5	n.a.	n.a.	n.a.	n.a.	n.a.	n.a.	n.a.	n.a.	10	DOD
			36	no	>5	n.a.	n.a.	n.a.	n.a.	n.a.	n.a.	n.a.	n.a.	24	DOD
			37	yes	>5	n.a.	n.a.	n.a.	n.a.	n.a.	n.a.	n.a.	n.a.	8	DOD
			38	yes	>5	n.a.	n.a.	n.a.	n.a.	n.a.	n.a.	n.a.	n.a.	8	DOD
			39	no	>5	n.a.	n.a.	n.a.	n.a.	n.a.	n.a.	n.a.	n.a.	8	DOD
			40	no	2	n.a.	n.a.	n.a.	n.a.	n.a.	n.a.	n.a.	n.a.	15	DOD
			41	no	>5	n.a.	n.a.	n.a.	n.a.	n.a.	n.a.	n.a.	n.a.	10	DOD
			42	yes	4	n.a.	n.a.	n.a.	n.a.	n.a.	n.a.	n.a.	n.a.	6	DOD
			43	no	>5	n.a.	n.a.	n.a.	n.a.	n.a.	n.a.	n.a.	n.a.	13	DOD
			44	no	2	n.a.	n.a.	n.a.	n.a.	n.a.	n.a.	n.a.	n.a.	18	DOD
		Abbreviations: GvHD, graft versus host disease; allogeneic stem cell transplantation, allogeneic stem cell transplantation; CR, complete remission; DLI, donor lymphocyte infusion; n.a., not assessable.
